# Supplementary material for: ﻿Taxonomic notes on the little-known genus Metahelotella Kirejtshuk (Coleoptera, Cucujoidea, Helotidae) from southwestern China, with description of a new species and two new records
Source: Zookeys. 2025 Nov 5;1258:189–98. doi: 10.3897/zookeys.1258.171034 (PMC12612844; doi:10.3897/zookeys.1258.171034)
Supplement: XML Treatment for Metahelotella [file zookeys.1258.171034-treatment1.xml]

<!DOCTYPE tp:taxon-treatment
  PUBLIC "-//TaxonX//DTD Taxonomic Treatment Publishing DTD v0 20100105//EN" "tax-treatment-NSO.dtd">
<tp:taxon-treatment xmlns:tp="http://www.plazi.org/taxpub"><tp:treatment-meta><kwd-group><label>Taxon classification</label><kwd>
              <named-content content-type="kingdom">Animalia</named-content>
            </kwd><kwd>
              <named-content content-type="order">Coleoptera</named-content>
            </kwd><kwd>
              <named-content content-type="family">Helotidae</named-content>
            </kwd></kwd-group><mixed-citation publication-type="journal"><person-group><name><surname>Huang</surname><given-names>Yu-Zhou</given-names></name><name><surname>Gu</surname><given-names>Tian-Xuan</given-names></name></person-group><article-title>﻿Taxonomic notes on the little-known genus <italic><tp:taxon-name><tp:taxon-name-part taxon-name-part-type="genus" reg="Metahelotella">Metahelotella</tp:taxon-name-part></tp:taxon-name></italic> Kirejtshuk (<tp:taxon-name><tp:taxon-name-part taxon-name-part-type="order">Coleoptera</tp:taxon-name-part></tp:taxon-name>, <tp:taxon-name><tp:taxon-name-part taxon-name-part-type="superfamily">Cucujoidea</tp:taxon-name-part></tp:taxon-name>, <tp:taxon-name><tp:taxon-name-part taxon-name-part-type="family">Helotidae</tp:taxon-name-part></tp:taxon-name>) from southwestern China, with description of a new species and two new records</article-title><source>Zookeys</source><day>05</day><month>11</month><year>2025</year><volume>1258</volume><fpage>189</fpage><lpage>198</lpage><pub-id pub-id-type="doi">10.3897/zookeys.1258.171034</pub-id></mixed-citation></tp:treatment-meta><tp:nomenclature><label>﻿Genus</label><tp:taxon-name><object-id xmlns:xlink="http://www.w3.org/1999/xlink" content-type="arpha" xlink:type="simple">3D7448BC-2E32-5C8C-A679-7AB5CB9170CD</object-id>
            <tp:taxon-name-part taxon-name-part-type="genus" reg="Metahelotella">Metahelotella</tp:taxon-name-part>
          </tp:taxon-name><tp:taxon-authority>Kirejtshuk, 2000</tp:taxon-authority><tp:nomenclature-citation-list><tp:nomenclature-citation><tp:taxon-name>
                <tp:taxon-name-part taxon-name-part-type="genus" reg="Metahelotella">Metahelotella</tp:taxon-name-part>
              </tp:taxon-name><comment>Kirejtshuk, 2000: 30.</comment></tp:nomenclature-citation></tp:nomenclature-citation-list></tp:nomenclature><tp:treatment-sec sec-type="type species" id="SECID0EDLAC"><title>Type species.</title><p><italic><tp:taxon-name><tp:taxon-name-part taxon-name-part-type="genus" reg="Helota">Helota</tp:taxon-name-part> <tp:taxon-name-part taxon-name-part-type="species" reg="semifulva">semifulva</tp:taxon-name-part></tp:taxon-name></italic> Ritsema, 1881: 80, by original designation.</p></tp:treatment-sec></tp:taxon-treatment>
