# Supplementary material for: ﻿Taxonomic notes on the little-known genus Metahelotella Kirejtshuk (Coleoptera, Cucujoidea, Helotidae) from southwestern China, with description of a new species and two new records
Source: Zookeys. 2025 Nov 5;1258:189–98. doi: 10.3897/zookeys.1258.171034 (PMC12612844; doi:10.3897/zookeys.1258.171034)
Supplement: XML Treatment for Metahelotella alatonotata [file zookeys.1258.171034-treatment2.xml]

<!DOCTYPE tp:taxon-treatment
  PUBLIC "-//TaxonX//DTD Taxonomic Treatment Publishing DTD v0 20100105//EN" "tax-treatment-NSO.dtd">
<tp:taxon-treatment xmlns:tp="http://www.plazi.org/taxpub"><tp:treatment-meta><kwd-group><label>Taxon classification</label><kwd>
              <named-content content-type="kingdom">Animalia</named-content>
            </kwd><kwd>
              <named-content content-type="order">Coleoptera</named-content>
            </kwd><kwd>
              <named-content content-type="family">Helotidae</named-content>
            </kwd></kwd-group><mixed-citation publication-type="journal"><person-group><name><surname>Huang</surname><given-names>Yu-Zhou</given-names></name><name><surname>Gu</surname><given-names>Tian-Xuan</given-names></name></person-group><article-title>﻿Taxonomic notes on the little-known genus <italic><tp:taxon-name><tp:taxon-name-part taxon-name-part-type="genus" reg="Metahelotella">Metahelotella</tp:taxon-name-part></tp:taxon-name></italic> Kirejtshuk (<tp:taxon-name><tp:taxon-name-part taxon-name-part-type="order">Coleoptera</tp:taxon-name-part></tp:taxon-name>, <tp:taxon-name><tp:taxon-name-part taxon-name-part-type="superfamily">Cucujoidea</tp:taxon-name-part></tp:taxon-name>, <tp:taxon-name><tp:taxon-name-part taxon-name-part-type="family">Helotidae</tp:taxon-name-part></tp:taxon-name>) from southwestern China, with description of a new species and two new records</article-title><source>Zookeys</source><day>05</day><month>11</month><year>2025</year><volume>1258</volume><fpage>189</fpage><lpage>198</lpage><pub-id pub-id-type="doi">10.3897/zookeys.1258.171034</pub-id></mixed-citation></tp:treatment-meta><tp:nomenclature><label>﻿</label><tp:taxon-name><object-id xmlns:xlink="http://www.w3.org/1999/xlink" content-type="arpha" xlink:type="simple">13FBBC52-F149-5237-9F42-2F6DA57AC31E</object-id>
            <tp:taxon-name-part taxon-name-part-type="genus" reg="Metahelotella">Metahelotella</tp:taxon-name-part>
            <tp:taxon-name-part taxon-name-part-type="species" reg="alatonotata">alatonotata</tp:taxon-name-part>
            <object-id xmlns:xlink="http://www.w3.org/1999/xlink" content-type="zoobank" xlink:type="simple">https://zoobank.org/1FAF9654-DAE3-4A45-B745-BE393C8ADAA9</object-id>
          </tp:taxon-name><tp:taxon-status xmlns:xlink="http://www.w3.org/1999/xlink" xlink:type="simple">sp. nov.</tp:taxon-status><xref ref-type="fig" rid="F1">Figs 1A–G</xref><xref ref-type="fig" rid="F2">, 2A–H</xref></tp:nomenclature><tp:treatment-sec sec-type="type material" id="SECID0EFNAC"><title>Type materials.</title><p><bold><italic>Holotype</italic>: China</bold> • ♂; Yunnan, Dehong, Yingjiang County, Mangyun Village; 2023.V–VI; local collector leg.; <named-content xmlns:xlink="http://www.w3.org/1999/xlink" content-type="dwc:institutional_code" xlink:title="Sun Yat-sen University" xlink:href="http://grbio.org/institution/national-sun-yat-sen-university-department-biological-sciences" xlink:type="simple">SYSU</named-content>. <bold><italic>Paratype</italic>: China</bold> • 1♀; Yunnan, Gaoligong Mountains, Baihualing; 2019.V.22; local collector leg.; <named-content xmlns:xlink="http://www.w3.org/1999/xlink" content-type="dwc:institutional_code" xlink:title="Sun Yat-sen University" xlink:href="http://grbio.org/institution/national-sun-yat-sen-university-department-biological-sciences" xlink:type="simple">SYSU</named-content>.</p></tp:treatment-sec><tp:treatment-sec sec-type="Differential diagnosis" id="SECID0E3NAC"><title>Differential diagnosis.</title><p>This species is similar to <italic><tp:taxon-name><tp:taxon-name-part taxon-name-part-type="genus" reg="Metahelotella">Metahelotella</tp:taxon-name-part> <tp:taxon-name-part taxon-name-part-type="species" reg="schawalleri">schawalleri</tp:taxon-name-part></tp:taxon-name></italic> Lee, 2009, but can be easily distinguished by the combination of the following characters: elytral markings larger, not reaching suture; protibiae with green only at basal one-third; apical notch of tegmen deeper (Fig. <xref ref-type="fig" rid="F2">2A</xref>); penis broader at the apex and more distinctly concave at mesal margin (Fig. <xref ref-type="fig" rid="F2">2B</xref>) and apical margin of abdominal ventrite V slightly sinuate (Fig. <xref ref-type="fig" rid="F2">2D</xref>). This species is also similar to <italic><tp:taxon-name><tp:taxon-name-part taxon-name-part-type="genus" reg="Metahelotella">M.</tp:taxon-name-part> <tp:taxon-name-part taxon-name-part-type="species" reg="semifulva">semifulva</tp:taxon-name-part></tp:taxon-name></italic> (Ritsema, 1881), but can be distinguished by the different elytral color patterns and male genital structures.</p></tp:treatment-sec><tp:treatment-sec sec-type="description" id="SECID0EEPAC"><title>Description.</title><p><bold>Male.</bold> Body (Fig. <xref ref-type="fig" rid="F1">1A, B</xref>) flat, surfaces shiny, sides nearly parallel. Eyes black; ventral surface, antennae and legs generally yellowish brown; head, apices of femora and bases of tibiae metallic green with a brownish sheen; tarsi reddish brown; pronotum yellowish brown with a greenish sheen; lateral margin of pronotum and elytra blackish brown; each elytron with one brownish markings from striae 1 to striae 8, reaching apical one-quarter but not reaching the basal margin; remaining areas yellowish green with metallic reflection.</p><fig id="F1" position="float" orientation="portrait"><object-id xmlns:xlink="http://www.w3.org/1999/xlink" content-type="doi" xlink:type="simple">10.3897/zookeys.1258.171034.figure1</object-id><object-id xmlns:xlink="http://www.w3.org/1999/xlink" content-type="arpha" xlink:type="simple">5780A74F-5716-57F6-8265-9B7A2E898603</object-id><label>Figure 1.</label><caption><p><italic><tp:taxon-name><tp:taxon-name-part taxon-name-part-type="genus" reg="Metahelotella">Metahelotella</tp:taxon-name-part> <tp:taxon-name-part taxon-name-part-type="species" reg="alatonotata">alatonotata</tp:taxon-name-part></tp:taxon-name></italic> sp. nov. A. Holotype, ♂, dorsal view; B. Ditto, ventral view; C. Paratype, ♀, dorsal view; D. Holotype, ♂, mentum; E. Ditto, protibia; F. Ditto, teeth on elytral apices; G. Paratype, ♀, teeth on elytral apices. Scale bars: 2 mm (A, B, C); 0.5 mm (D, E, F, G).</p></caption><graphic xmlns:xlink="http://www.w3.org/1999/xlink" xlink:href="zookeys-1258-189_article-171034__-g001.jpg" position="float" orientation="portrait" xlink:type="simple" id="oo_1458374.jpg"><uri content-type="original_file" xlink:type="simple">https://binary.pensoft.net/fig/1458374</uri></graphic></fig><fig id="F2" position="float" orientation="portrait"><object-id xmlns:xlink="http://www.w3.org/1999/xlink" content-type="doi" xlink:type="simple">10.3897/zookeys.1258.171034.figure2</object-id><object-id xmlns:xlink="http://www.w3.org/1999/xlink" content-type="arpha" xlink:type="simple">5640EE42-C6A4-5963-8583-5566AA1D9037</object-id><label>Figure 2.</label><caption><p>Diagnostic characters of <italic><tp:taxon-name><tp:taxon-name-part taxon-name-part-type="genus" reg="Metahelotella">Metahelotella</tp:taxon-name-part> <tp:taxon-name-part taxon-name-part-type="species" reg="alatonotata">alatonotata</tp:taxon-name-part></tp:taxon-name></italic> sp. nov. A. Holotype, ♂, tegmen; B. Ditto, penis; C. Ditto, abdominal tergite VIII; D. Ditto, abdominal ventrite V; E. Ditto, internal sac, dorsal view; F. Ditto, internal sac, lateral view; G. Paratype, ♀, ovipositor, dorsal view; H. Ditto, ventral view. Scale bars: 0.2 mm.</p></caption><graphic xmlns:xlink="http://www.w3.org/1999/xlink" xlink:href="zookeys-1258-189_article-171034__-g002.jpg" position="float" orientation="portrait" xlink:type="simple" id="oo_1458375.jpg"><uri content-type="original_file" xlink:type="simple">https://binary.pensoft.net/fig/1458375</uri></graphic></fig><p><bold><italic>Head</italic></bold> triangular, distinctly constricted behind eyes; anterior margin densely covered by tiny punctures and remaining dorsal surface randomly punctate; ventral surface (Fig. <xref ref-type="fig" rid="F1">1D</xref>) densely punctured on gular area, with even pubescence coverage, and genal area with dense elliptical punctures. Mentum (Fig. <xref ref-type="fig" rid="F1">1D</xref>) transverse, nearly rectangular, with anterior margin concave. Antenna with 11 antennomeres, including a 3-segmented club.</p><p><bold><italic>Thorax</italic>.</bold> Pronotum nearly trapezoidal, widest across posterior one-third; pronotal disc punctate, weakly convex, punctures denser and larger laterally; anterior angles obtuse, moderately protruding anteriad, posterior angles acute; anterior margin convex, slightly concave at middle; lateral margins weakly serrated, posterior margin distinctly bisinuate. Prothoracic hypomera with sparse punctures. Prosternum, meso- and metaventrites smooth, without punctures at middle. Scutellar shield glabrous, nearly semicircular, lateral margins truncate.</p><p><bold><italic>Elytra</italic></bold> oblong, widest at basal two-fifths, parallel-sided at basal three-quarters, then gradually narrowing, with apices rounded; each elytron with 10 punctured striae, intervals flat, evenly covered with micro-punctures; lateral margins weakly bordered, apex of each elytron with 1–2 obscure notches (Fig. <xref ref-type="fig" rid="F1">1F</xref>); epipleura wide, without punctures.</p><p><bold><italic>Legs</italic>.</bold> Femora surfaces smooth, weakly dilated. Protibiae (Fig. <xref ref-type="fig" rid="F1">1E</xref>) curved, inner side notched and clothed with sparse pubescence on apical one-third. Tarsi simple, tarsomeres I–IV clothed with dense pubescence on ventral surface, tarsomere V longer than the combined length of tarsomeres I–IV.</p><p><bold><italic>Abdomen</italic></bold> slightly convergent from abdominal ventrite I towards apex; abdominal ventrite V (Fig. <xref ref-type="fig" rid="F2">2D</xref>) with sparse short setae at middle; apical margin slightly sinuate, with dense short setae that are densest at the apex. Abdominal tergite VIII (Fig. <xref ref-type="fig" rid="F2">2C</xref>) subquadrate, antero-lateral angles rounded; apical margin truncate, with long setae.</p><p><bold><italic>Male genitalia</italic>.</bold> Penis (Fig. <xref ref-type="fig" rid="F2">2B</xref>) elongate, with rounded lateral margins, narrowing towards the rounded apex, apical orifice elongate, elliptical (from basal fourth to apical fourth), with long subparallel lobes. Tegmen (Fig. <xref ref-type="fig" rid="F2">2A</xref>) slender, apical margin with sparse apical setae and a relatively deep notch at middle, basal margin truncate. Internal sac (Fig. <xref ref-type="fig" rid="F2">2E, F</xref>) with four sclerites basally, one dorsal sclerite long and slender, strongly curved, hooked at base, one ventral sclerite oblong, two paramedian sclerites short, basally expanded.</p><p><bold>Measurements (in mm).</bold><abbrev xmlns:xlink="http://www.w3.org/1999/xlink" xlink:title="body length" id="ABBRID0ETDAE" xlink:type="simple">BL</abbrev> 8.02, <abbrev xmlns:xlink="http://www.w3.org/1999/xlink" xlink:title="head length" id="ABBRID0EXDAE" xlink:type="simple">HL</abbrev> 1.22, <abbrev xmlns:xlink="http://www.w3.org/1999/xlink" xlink:title="head width" id="ABBRID0E2DAE" xlink:type="simple">HW</abbrev> 1.79, <abbrev xmlns:xlink="http://www.w3.org/1999/xlink" xlink:title="pronotum length" id="ABBRID0E6DAE" xlink:type="simple">PL</abbrev> 1.86, <abbrev xmlns:xlink="http://www.w3.org/1999/xlink" xlink:title="pronotum width" id="ABBRID0EDEAE" xlink:type="simple">PW</abbrev> 2.55, <abbrev xmlns:xlink="http://www.w3.org/1999/xlink" xlink:title="elytra length" id="ABBRID0EHEAE" xlink:type="simple">EL</abbrev> 5.30, <abbrev xmlns:xlink="http://www.w3.org/1999/xlink" xlink:title="elytra width" id="ABBRID0ELEAE" xlink:type="simple">EW</abbrev> 3.02, <abbrev xmlns:xlink="http://www.w3.org/1999/xlink" xlink:title="head length" id="ABBRID0EPEAE" xlink:type="simple">HL</abbrev>/<abbrev xmlns:xlink="http://www.w3.org/1999/xlink" xlink:title="head width" id="ABBRID0ETEAE" xlink:type="simple">HW</abbrev> 0.68, <abbrev xmlns:xlink="http://www.w3.org/1999/xlink" xlink:title="pronotum length" id="ABBRID0EXEAE" xlink:type="simple">PL</abbrev>/<abbrev xmlns:xlink="http://www.w3.org/1999/xlink" xlink:title="pronotum width" id="ABBRID0E2EAE" xlink:type="simple">PW</abbrev> 0.73, <abbrev xmlns:xlink="http://www.w3.org/1999/xlink" xlink:title="elytra length" id="ABBRID0E6EAE" xlink:type="simple">EL</abbrev>/<abbrev xmlns:xlink="http://www.w3.org/1999/xlink" xlink:title="elytra width" id="ABBRID0EDFAE" xlink:type="simple">EW</abbrev> 1.74.</p><p><bold>Female</bold> (Figs <xref ref-type="fig" rid="F1">1C, G</xref>, <xref ref-type="fig" rid="F2">2G, H</xref>). Similar to male but with body larger; protibiae straight, without notches; and elytral apices (Fig. <xref ref-type="fig" rid="F1">1G</xref>) with 2–3 distinct teeth. Ovipositor short; paraproct and proximal gonocoxite moderately sclerotized; and distal gonocoxite and gonostylus elongated, slender, and well sclerotized (Fig. <xref ref-type="fig" rid="F2">2G, H</xref>).</p><p><bold>Measurements (in mm).</bold><abbrev xmlns:xlink="http://www.w3.org/1999/xlink" xlink:title="body length" id="ABBRID0E6FAE" xlink:type="simple">BL</abbrev> 8.33, <abbrev xmlns:xlink="http://www.w3.org/1999/xlink" xlink:title="head length" id="ABBRID0EDGAE" xlink:type="simple">HL</abbrev> 1.28, <abbrev xmlns:xlink="http://www.w3.org/1999/xlink" xlink:title="head width" id="ABBRID0EHGAE" xlink:type="simple">HW</abbrev> 1.84, <abbrev xmlns:xlink="http://www.w3.org/1999/xlink" xlink:title="pronotum length" id="ABBRID0ELGAE" xlink:type="simple">PL</abbrev> 1.88, <abbrev xmlns:xlink="http://www.w3.org/1999/xlink" xlink:title="pronotum width" id="ABBRID0EPGAE" xlink:type="simple">PW</abbrev> 2.64, <abbrev xmlns:xlink="http://www.w3.org/1999/xlink" xlink:title="elytra length" id="ABBRID0ETGAE" xlink:type="simple">EL</abbrev> 5.45, <abbrev xmlns:xlink="http://www.w3.org/1999/xlink" xlink:title="elytra width" id="ABBRID0EXGAE" xlink:type="simple">EW</abbrev> 3.03, <abbrev xmlns:xlink="http://www.w3.org/1999/xlink" xlink:title="head length" id="ABBRID0E2GAE" xlink:type="simple">HL</abbrev>/<abbrev xmlns:xlink="http://www.w3.org/1999/xlink" xlink:title="head width" id="ABBRID0E6GAE" xlink:type="simple">HW</abbrev> 0.69, <abbrev xmlns:xlink="http://www.w3.org/1999/xlink" xlink:title="pronotum length" id="ABBRID0EDHAE" xlink:type="simple">PL</abbrev>/<abbrev xmlns:xlink="http://www.w3.org/1999/xlink" xlink:title="pronotum width" id="ABBRID0EHHAE" xlink:type="simple">PW</abbrev> 0.71, <abbrev xmlns:xlink="http://www.w3.org/1999/xlink" xlink:title="elytra length" id="ABBRID0ELHAE" xlink:type="simple">EL</abbrev>/<abbrev xmlns:xlink="http://www.w3.org/1999/xlink" xlink:title="elytra width" id="ABBRID0EPHAE" xlink:type="simple">EW</abbrev> 1.79.</p></tp:treatment-sec><tp:treatment-sec sec-type="etymology" id="SECID0ETHAE"><title>Etymology.</title><p>The specific epithet is derived from the Latin words <italic>alatus</italic> and <italic>notatus</italic>, referring to its wing-like elytral markings.</p></tp:treatment-sec><tp:treatment-sec sec-type="distribution" id="SECID0E4HAE"><title>Distribution.</title><p>China: Yunnan (Fig. <xref ref-type="fig" rid="F5">5</xref>).</p></tp:treatment-sec><tp:treatment-sec><!--Section generated to contain objects referenced in tp:taxon-treatment.--><fig id="F5" position="float" orientation="portrait"><object-id xmlns:xlink="http://www.w3.org/1999/xlink" content-type="doi" xlink:type="simple">10.3897/zookeys.1258.171034.figure5</object-id><object-id xmlns:xlink="http://www.w3.org/1999/xlink" content-type="arpha" xlink:type="simple">B911F231-31A9-5C9A-B7FE-2E0A479984B7</object-id><label>Figure 5.</label><caption><p>Distribution map of <italic><tp:taxon-name><tp:taxon-name-part taxon-name-part-type="genus" reg="Metahelotella">Metahelotella</tp:taxon-name-part></tp:taxon-name></italic> spp. in Indochina and southwestern China.</p></caption><graphic xmlns:xlink="http://www.w3.org/1999/xlink" xlink:href="zookeys-1258-189_article-171034__-g005.jpg" position="float" orientation="portrait" xlink:type="simple" id="oo_1458378.jpg"><uri content-type="original_file" xlink:type="simple">https://binary.pensoft.net/fig/1458378</uri></graphic></fig></tp:treatment-sec></tp:taxon-treatment>
