# Supplementary material for: ﻿Taxonomic notes on the little-known genus Metahelotella Kirejtshuk (Coleoptera, Cucujoidea, Helotidae) from southwestern China, with description of a new species and two new records
Source: Zookeys. 2025 Nov 5;1258:189–98. doi: 10.3897/zookeys.1258.171034 (PMC12612844; doi:10.3897/zookeys.1258.171034)
Supplement: XML Treatment for Metahelotella immaculata [file zookeys.1258.171034-treatment4.xml]

<!DOCTYPE tp:taxon-treatment
  PUBLIC "-//TaxonX//DTD Taxonomic Treatment Publishing DTD v0 20100105//EN" "tax-treatment-NSO.dtd">
<tp:taxon-treatment xmlns:tp="http://www.plazi.org/taxpub"><tp:treatment-meta><kwd-group><label>Taxon classification</label><kwd>
              <named-content content-type="kingdom">Animalia</named-content>
            </kwd><kwd>
              <named-content content-type="order">Coleoptera</named-content>
            </kwd><kwd>
              <named-content content-type="family">Helotidae</named-content>
            </kwd></kwd-group><mixed-citation publication-type="journal"><person-group><name><surname>Huang</surname><given-names>Yu-Zhou</given-names></name><name><surname>Gu</surname><given-names>Tian-Xuan</given-names></name></person-group><article-title>﻿Taxonomic notes on the little-known genus <italic><tp:taxon-name><tp:taxon-name-part taxon-name-part-type="genus" reg="Metahelotella">Metahelotella</tp:taxon-name-part></tp:taxon-name></italic> Kirejtshuk (<tp:taxon-name><tp:taxon-name-part taxon-name-part-type="order">Coleoptera</tp:taxon-name-part></tp:taxon-name>, <tp:taxon-name><tp:taxon-name-part taxon-name-part-type="superfamily">Cucujoidea</tp:taxon-name-part></tp:taxon-name>, <tp:taxon-name><tp:taxon-name-part taxon-name-part-type="family">Helotidae</tp:taxon-name-part></tp:taxon-name>) from southwestern China, with description of a new species and two new records</article-title><source>Zookeys</source><day>05</day><month>11</month><year>2025</year><volume>1258</volume><fpage>189</fpage><lpage>198</lpage><pub-id pub-id-type="doi">10.3897/zookeys.1258.171034</pub-id></mixed-citation></tp:treatment-meta><tp:nomenclature><label>﻿</label><tp:taxon-name><object-id xmlns:xlink="http://www.w3.org/1999/xlink" content-type="arpha" xlink:type="simple">3EFAE761-E3E6-5711-98C0-12D995360591</object-id>
            <tp:taxon-name-part taxon-name-part-type="genus" reg="Metahelotella">Metahelotella</tp:taxon-name-part>
            <tp:taxon-name-part taxon-name-part-type="species" reg="immaculata">immaculata</tp:taxon-name-part>
          </tp:taxon-name><tp:taxon-authority>(Ritsema, 1891)</tp:taxon-authority><xref ref-type="fig" rid="F3">Fig. 3D, E</xref><tp:nomenclature-citation-list><tp:nomenclature-citation><tp:taxon-name>
                <tp:taxon-name-part taxon-name-part-type="genus" reg="Helota">Helota</tp:taxon-name-part> <tp:taxon-name-part taxon-name-part-type="species" reg="immaculata">immaculata</tp:taxon-name-part></tp:taxon-name><comment>Ritsema, 1891: 895 (type locality: Myanmar); <xref ref-type="bibr" rid="B10">Wegrzynowicz 2000</xref>: 399.</comment></tp:nomenclature-citation><tp:nomenclature-citation><tp:taxon-name>
                <tp:taxon-name-part taxon-name-part-type="genus" reg="Metahelotella">Metahelotella</tp:taxon-name-part> <tp:taxon-name-part taxon-name-part-type="species" reg="immaculata">immaculata</tp:taxon-name-part></tp:taxon-name><comment>: <xref ref-type="bibr" rid="B1">Kirejtshuk 2000</xref>: 30; <xref ref-type="bibr" rid="B4">Lee 2009b</xref>: 790.</comment></tp:nomenclature-citation></tp:nomenclature-citation-list></tp:nomenclature><tp:treatment-sec sec-type="material" id="SECID0EXUAE"><title>Material examined.</title><p><bold>China</bold> • 1♂; Yunnan, Dehong Prefecture, Yingjiang County, Mangyun Village; 2025.V; Gui-Chang Liu leg.; <abbrev xmlns:xlink="http://www.w3.org/1999/xlink" xlink:title="Private Collection of Yu-Zhou Huang" id="ABBRID0E6UAE" xlink:type="simple">CYZH</abbrev>. • 2♀♀; Yunnan, Dehong Prefecture, Yingjiang County, Nongzhang Town, 890 m; 2025.VII.19; Gui-Chang Liu leg.; <abbrev xmlns:xlink="http://www.w3.org/1999/xlink" xlink:title="Private Collection of Yu-Zhou Huang" id="ABBRID0EDVAE" xlink:type="simple">CYZH</abbrev>. <bold>India</bold> • 1♂, 1♀; Pedong; 1934; collector unknown; <abbrev xmlns:xlink="http://www.w3.org/1999/xlink" xlink:title="Private Collection of Yu-Zhou Huang" id="ABBRID0EJVAE" xlink:type="simple">CYZH</abbrev>.</p></tp:treatment-sec><tp:treatment-sec sec-type="diagnosis" id="SECID0ENVAE"><title>Diagnosis.</title><p>Body (Fig. <xref ref-type="fig" rid="F3">3D, E</xref>) slender and elongate, sides nearly parallel. Head brownish green; pronotum yellowish brown; elytra brownish bronze with greenish sheen; tibiae and apices of femora greenish bronze. Protibia curved in male. Pronotum broad, subrectangular, lateral margins straight, with weak crenulations near anterior angles; elytra oblong, widest at middle.</p></tp:treatment-sec><tp:treatment-sec sec-type="distribution" id="SECID0EXVAE"><title>Distribution.</title><p>China (new country record): Yunnan (Fig. <xref ref-type="fig" rid="F5">5</xref>); India; Myanmar; Thailand.</p><fig id="F5" position="float" orientation="portrait"><object-id xmlns:xlink="http://www.w3.org/1999/xlink" content-type="doi" xlink:type="simple">10.3897/zookeys.1258.171034.figure5</object-id><object-id xmlns:xlink="http://www.w3.org/1999/xlink" content-type="arpha" xlink:type="simple">B911F231-31A9-5C9A-B7FE-2E0A479984B7</object-id><label>Figure 5.</label><caption><p>Distribution map of <italic><tp:taxon-name><tp:taxon-name-part taxon-name-part-type="genus" reg="Metahelotella">Metahelotella</tp:taxon-name-part></tp:taxon-name></italic> spp. in Indochina and southwestern China.</p></caption><graphic xmlns:xlink="http://www.w3.org/1999/xlink" xlink:href="zookeys-1258-189_article-171034__-g005.jpg" position="float" orientation="portrait" xlink:type="simple" id="oo_1458378.jpg"><uri content-type="original_file" xlink:type="simple">https://binary.pensoft.net/fig/1458378</uri></graphic></fig></tp:treatment-sec><tp:treatment-sec sec-type="remarks" id="SECID0EVWAE"><title>Remarks.</title><p>The specimens from Yunnan appear morphologically consistent with those from India.</p></tp:treatment-sec><tp:treatment-sec><!--Section generated to contain objects referenced in tp:taxon-treatment.--><fig id="F3" position="float" orientation="portrait"><object-id xmlns:xlink="http://www.w3.org/1999/xlink" content-type="doi" xlink:type="simple">10.3897/zookeys.1258.171034.figure3</object-id><object-id xmlns:xlink="http://www.w3.org/1999/xlink" content-type="arpha" xlink:type="simple">1DEF1610-1AF9-5183-8C68-093F1D4E1995</object-id><label>Figure 3.</label><caption><p>Habitus of <italic><tp:taxon-name><tp:taxon-name-part taxon-name-part-type="genus" reg="Metahelotella">Metahelotella</tp:taxon-name-part></tp:taxon-name></italic> spp. A. <italic><tp:taxon-name><tp:taxon-name-part taxon-name-part-type="genus" reg="Metahelotella">M.</tp:taxon-name-part> <tp:taxon-name-part taxon-name-part-type="species" reg="semifulva">semifulva</tp:taxon-name-part></tp:taxon-name></italic> from Guangxi, ♀, dorsal view; B. Ditto, ventral view; C. <italic><tp:taxon-name><tp:taxon-name-part taxon-name-part-type="genus" reg="Metahelotella">M.</tp:taxon-name-part> <tp:taxon-name-part taxon-name-part-type="species" reg="semifulva">semifulva</tp:taxon-name-part></tp:taxon-name></italic> from Yunnan, ♂, dorsal view; D. <italic><tp:taxon-name><tp:taxon-name-part taxon-name-part-type="genus" reg="Metahelotella">M.</tp:taxon-name-part> <tp:taxon-name-part taxon-name-part-type="species" reg="immaculata">immaculata</tp:taxon-name-part></tp:taxon-name></italic> from Yunnan, ♂, dorsal view; E. Ditto, ventral view. Scale bars: 2 mm.</p></caption><graphic xmlns:xlink="http://www.w3.org/1999/xlink" xlink:href="zookeys-1258-189_article-171034__-g003.jpg" position="float" orientation="portrait" xlink:type="simple" id="oo_1458376.jpg"><uri content-type="original_file" xlink:type="simple">https://binary.pensoft.net/fig/1458376</uri></graphic></fig></tp:treatment-sec><ref-list><ref id="B10"><mixed-citation xmlns:xlink="http://www.w3.org/1999/xlink" xlink:type="simple"><person-group><name name-style="western"><surname>Wegrzynowicz</surname><given-names>P</given-names></name></person-group> (<year>2000</year>) <article-title>Catalogue of the <tp:taxon-name><tp:taxon-name-part taxon-name-part-type="family">Helotidae</tp:taxon-name-part></tp:taxon-name> (<tp:taxon-name><tp:taxon-name-part taxon-name-part-type="order">Coleoptera</tp:taxon-name-part></tp:taxon-name>: <tp:taxon-name><tp:taxon-name-part taxon-name-part-type="superfamily">Cucujoidea</tp:taxon-name-part></tp:taxon-name>).</article-title><source>Zoölogische Mededeelingen</source><volume>53</volume>: <fpage>391</fpage>–<lpage>411</lpage>.</mixed-citation></ref><ref id="B1"><mixed-citation xmlns:xlink="http://www.w3.org/1999/xlink" xlink:type="simple"><person-group><name name-style="western"><surname>Kirejtshuk</surname><given-names>AG</given-names></name></person-group> (<year>2000</year>) <article-title>On origin and early evolution of the superfamily <tp:taxon-name><tp:taxon-name-part taxon-name-part-type="superfamily">Cucujoidea</tp:taxon-name-part></tp:taxon-name> (<tp:taxon-name><tp:taxon-name-part taxon-name-part-type="order">Coleoptera</tp:taxon-name-part></tp:taxon-name>, <tp:taxon-name><tp:taxon-name-part taxon-name-part-type="suborder">Polyphaga</tp:taxon-name-part></tp:taxon-name>). Comments on the family <tp:taxon-name><tp:taxon-name-part taxon-name-part-type="family">Helotidae</tp:taxon-name-part></tp:taxon-name>.</article-title><source>The Kharkov Entomological Society Gazette</source><volume>8</volume>(<issue>1</issue>): <fpage>8</fpage>–<lpage>38</lpage>.</mixed-citation></ref><ref id="B4"><mixed-citation xmlns:xlink="http://www.w3.org/1999/xlink" xlink:type="simple"><person-group><name name-style="western"><surname>Lee</surname><given-names>CF</given-names></name></person-group> (<year>2009b</year>) <article-title>Revision of the family <tp:taxon-name><tp:taxon-name-part taxon-name-part-type="family">Helotidae</tp:taxon-name-part></tp:taxon-name> (<tp:taxon-name><tp:taxon-name-part taxon-name-part-type="order">Coleoptera</tp:taxon-name-part></tp:taxon-name>: <tp:taxon-name><tp:taxon-name-part taxon-name-part-type="superfamily">Cucujoidea</tp:taxon-name-part></tp:taxon-name>): IV. The genus <italic><tp:taxon-name><tp:taxon-name-part taxon-name-part-type="genus">Metahelotella</tp:taxon-name-part></tp:taxon-name></italic>.</article-title><source>Annals of the Entomological Society of America</source><volume>102</volume>(<issue>5</issue>): <fpage>785</fpage>–<lpage>796</lpage>. <ext-link xlink:href="10.1603/008.102.0505" ext-link-type="doi" xlink:type="simple">https://doi.org/10.1603/008.102.0505</ext-link></mixed-citation></ref></ref-list></tp:taxon-treatment>
